# Supplementary material for: Defining Peri-Operative Myocardial Injury during Cardiac Surgery Using High-Sensitivity Troponin T
Source: J Clin Med. 2023 Jun 26;12(13):4291. doi: 10.3390/jcm12134291 (PMC10342425; doi:10.3390/jcm12134291)
Supplement: Supplementary file 1 [file jcm-12-04291-s001.zip]

Archive with 1 entries (1 files):
- jcm-2413790-supplementary.pdf
